# Supplementary material for: Lack of rewarding effects of a soluble epoxide hydrolase inhibitor TPPU in mice: Comparison with morphine
Source: Neuropsychopharmacol Rep. 2020 Sep 7;40(4):412–6. doi: 10.1002/npr2.12136 (PMC7722641; doi:10.1002/npr2.12136)
Supplement: Supplementary file 1 — Tab S1 [file NPR2-40-412-s001.xlsx]

## Sheet: Figure 1
Saline	CPP score		Morphine	CPP score
NO.1	42		NO.1	200
NO.2	112		NO.2	444
NO.3	-180		NO.3	18
NO.4	-72		NO.4	354
NO.5	-34		NO.5	-22
NO.6	-50		NO.6	350
NO.7	76		NO.7	-262
NO.8	-174		NO.8	22
NO.9	42		NO.9	-82
NO.10	-166		NO.10	166
NO.11	-180		NO.11	438

## Sheet: Figure 2
CPP score
	Vehicle			TPPU (3 mg/kg)			TPPU (10 mg/kg)			TPPU (30 mg/kg)
NO.1	-142		NO.1	-38		NO.1	384		NO.1	-532
NO.2	222		NO.2	272		NO.2	-422		NO.2	-214
NO.3	-256		NO.3	86		NO.3	-158		NO.3	228
NO.4	-2		NO.4	8		NO.4	34		NO.4	-122
NO.5	64		NO.5	-226		NO.5	148		NO.5	482
NO.6	370		NO.6	180		NO.6	452		NO.6	208
NO.7	6		NO.7	282		NO.7	-316		NO.7	430
NO.8	186		NO.8	354		NO.8	172		NO.8	40
NO.9	322		NO.9	-168		NO.9	118		NO.9	-184
NO.10	-36		NO.10	270		NO.10	304		NO.10	290
NO.11	-452					NO.11	120		NO.11	-22

## Sheet: Figure 3
Vehicle	CPP score		TPPU (30 mg/kg)	CPP score
NO.1	252		NO.1	232
NO.2	130		NO.2	390
NO.3	-282		NO.3	312
NO.4	134		NO.4	578
NO.5	122		NO.5	370
NO.6	290		NO.6	336
NO.7	468		NO.7	-200
NO.8	230		NO.8	-378
NO.9	322		NO.9	438
NO.10	-124		NO.10	414
